# Supplementary material for: Dynamic Inventory of Intermediate Metabolites of Cyanobacteria in a Diurnal Cycle
Source: iScience. 2020 Oct 20;23(11):101704. doi: 10.1016/j.isci.2020.101704 (PMC7644974; doi:10.1016/j.isci.2020.101704)
Supplement: Table S5. List of 67 Metabolites Reported in the Study, Related to Figures 1, 2, and 3 [file mmc2.xlsx]

## Sheet: METABOLITE LIST
Table S5 : List of metabolites that were used in the study. Around 50% of metabolites identified with MS-DIAL and MetDIA were also confirmed by the injection of pure standards.
S. No.	Name	Abbreviations	Formula	m/z (Da)	RT (min)	KEGG ID	HMDB ID	Confirmed with Standard
1	Glycine	Gly	C2H5NO2	74.0332	1.12	C00037	HMDB0000123	Yes
2	Alanine	Ala	C3H7NO2	88.0486	1.2	C00041	HMDB0000161	Yes
3	γ-aminobutyric acid	GABA	C4H9NO2	102.057	6.02	C00334	HMDB0000112	No
4	Serine	Ser	C3H7NO3	104.036	1.2	C00065	HMDB0000187	Yes
5	Glyceric acid	GLYC	C3H6O4	105.02	7.42083	C00258	HMDB0000139	Yes
6	Valine	Val	C5H11NO2	116.027	1.48	C00183	HMDB0000883	Yes
7	Succinate	SUCC	C4H6O4	117.02	13.31	C00042	HMDB0000254	Yes
8	Pyroglutamic acid	Pyroglutamic acid	C5H7NO3	128.037	6	C01879	HMDB0000267	No
9	Aspartate	Asp	C4H7NO4	132.031	6	C00049	HMDB0000191	Yes
10	Glutamine	Gln	C5H10N2O3	145.088	1.2	C00064	HMDB0003423	Yes
11	Glutamate	Glu	C5H9NO4	146.047	5.72463	C00025	HMDB0000148	Yes
12	Phosphoenolpyruvate	PEP	C3H5O6P	166.977	15.0417	C00074	HMDB0000263	Yes
13	Glycerol-3-phosphate	G3P	C3H9O6P	171.008	11.4786	C00093	HMDB0000126	No
14	2-Isopropylmalate	2-Isopropylmalate	C7H12O5	175.038	15.11	C02504	HMDB0000402	No
15	3-phosphoglycerate	3PGA	C3H7O7P	184.988	14.7323	C00197	HMDB0000807	Yes
16	N-acetylglutamate	N-Acetyl-glu	C7H11NO5	188.058	13.5982	C00624	HMDB0001138	No
17	γ-glutamyl alanine	γ-glu-ala	C8H14N2O5	217.08	7.1	-	HMDB0006248	No
18	γ-glutamyl valine	γ-glu-val	C10H18N2O5	245.11	10.4	-	HMDB0011172	No
19	Glucose-6-phosphate	G6P	C6H13O9P	259.023	10.6	C00668	HMDB0001401	Yes
20	Fructose-6-phosphate	F6P	C6H13O9P	259.023	10.9	C00085	HMDB0000124	Yes
21	γ-glutamyl isoleucine/leucine_1	γ-glu-ile/leu_1	C11H20N2O5	259.14	12.2	-	HMDB0011170	No
22	γ-glutamyl isoleucine/leucine_2	γ-glu-ile/leu_2	C11H20N2O5	259.14	12.75	-	HMDB0011171	No
23	γ-glutamyl glutamine	γ-glu-gln	C10H17N3O6	274.06	7.7	-	HMDB0011738	No
24	6-phosphogluconate	6PG	C6H13O10P	274.983	14.7	C04442	HMDB0001316	Yes
25	γ-glutamyl glutamate	γ-glu-glu	C10H16N2O7	275.09	12.6	-	HMDB0011737	No
26	γ-glutamyl methionine	γ-glu-met	C10H18N2O5S	277.09	10.8	-	HMDB0034367	No
27	Sedoheptulose-7-phosphate	S7P	C7H15O10P	289.035	10.9	C05382	HMDB0001068	Yes
28	γ-glutamyl phenylalanine	γ-glu-phe	C14H18N2O5	293.07	13.8	-	HMDB0000594	No
29	N-acetylglucosamine-6-phosphate	GlcNAc-6P	C8H16NO9P	300.035	11.7	C00357	HMDB0002817	No
30	Ribulose 1,5 bisphosphate	RuBP	C5H12O11P2	308.98	15.2217	C01182	HMDB0011688	Yes
31	γ-glutamyl tyrosine	γ-glu-tyr	C14H18N2O6	309.03	10.9	-	HMDB0011741	No
32	deoxy thymidine-5' monophosphate	Deoxy-TMP	C10H15N2O8P	321.072	12.9	C00364	HMDB0001227	No
33	Cytidine 5'-monophosphate	CMP	C9H14N3O8P	322.046	11.6	C00055	HMDB0000095	No
34	Uridine 5'-monophosphate	UMP	C9H13N2O9P	323.03	11.9	C00105	HMDB0000288	Yes
35	γ-glutamyl tryptophan	γ-glu-trp	C16H19N3O5	332.07	14.4	-	HMDB0029160	No
36	Fructose-1,6 bisphosphate	FBP	C6H14O12P2	338.963	15.1	C05378	HMDB0001058	Yes
37	Sucrose	SUC	C12H22O11	341.111	1.49443	C00089	HMDB0000258	Yes
38	Adenosine 5'-monophosphate	AMP	C10H14N5O7P	346.057	13.722	C00020	HMDB0000045	No
39	Inosine 5'-monophosphate	IMP	C10H13N4O8P	347.046	12.1	C00130	HMDB0000175	Yes
40	Guanosine 5'-monophosphate	GMP	C10H14N5O8P	362.015	12.4	C00144	HMDB0001397	No
41	Xanthosine 5'-monophosphate	XMP	C10H13N4O9P	363.036	14.8481	C00655	HMDB0001554	No
42	Sedoheptulose 1,7 bisphosphate	S7P	C7H16O13P2	369.01	15.18	C00447	HMDB0060274	No
43	Cytidine 5'-diphosphate	CDP	C9H15N3O11P2	402.044	13.7	C00112	HMDB0001546	No
44	Uridine 5'-diphosphate	UDP	C9H14N2O12P2	402.997	14.7871	C00015	HMDB0000295	No
45	Sucrose-6-phosphate	S-6-P	C12H23O14P	421.076	10.49	C16688	-	No
46	Adenosine 5'-diphosphate	ADP	C10H15N5O10P2	426.024	14.9492	C00008	HMDB0001341	Yes
47	Uridine 5'-triphosphate	UTP	C9H15N2O15P3	482.96	15.1	C00075	HMDB0000285	No
48	Guanosine 5'-diphosphate	GDP	C10H15N5O11P2	442.019	14.7	C01228	HMDB0001201	No
49	Adenosine 5'-triphosphate	ATP	C10H16N5O13P3	505.99	15.2564	C00002	HMDB0000538	Yes
50	Guanosine 5'-triphosphate	GTP	C10H16N5O14P3	521.985	15.1508	C00044	HMDB0001273	No
51	UDP-xylose	UDPX	C14H22N2O16P2	535.039	13.09	C00190	HMDB0001018	No
52	deoxythymidine 5'-diphosphate- rhamnose	dTDP-rhamnose	C16H26N2O15P2	547.076	14.0592	C03319	HMDB0006354	No
53	UDP-glucose	UDPG	C15H24N2O17P2	565.051	13.1543	C00029	HMDB0000286	Yes
54	UDP-glucuronate	UDPGluc	C15H22N2O18P2	579.031	15.0394	C00167	HMDB0000935	No
55	ADP-glucose	ADPG	C16H25N5O15P2	588.076	14.0658	C00498	HMDB0006557	Yes
56	GDP-fucose	GDP-fucose	C16H25N5O15P2	588.076	13.6	C00325	HMDB0001095	No
57	GDP-mannose	GDP-mannose	C16H25N5O16P2	604.072	13.11	C00096	HMDB0001163	No
58	UDP-N-acetylglucosamine	UDP-GlcNAc	C17H27N3O17P2	606.078	13.07	C00043	HMDB0000290	No
59	Oxidized glutathione	GSSG	C20H32N6O12S2	611.148	12.4	C00127	HMDB0003337	No
60	CMP-N-acetylneuraminate	CMP-Neu5Ac	C20H31N4O16P	613.147	12.45	C00128	HMDB0001176	No
61	ADP-ribose 1", 2"-cyclic phosphate	ADP-ribose CP	C15H22N5O16P3	620.024	14.97	C19851	HMDB0011671	No
62	Nicotinamide adenine dinucleotide	NAD+	C21H28N7O14P2	663.109	10.3486	C00003	HMDB0000902	No
63	UDP-N-acetylmuramate	UDP-MurNAc	C20H31N3O19P2	678.099	15.0679	C01050	HMDB0011720	No
64	Nicotinamide adenine dinucleotide phosphate	NADP+	C21H29N7O17P3	743.077	14.9	C00003	HMDB0000217	Yes
65	Flavin adenine dinucleotide	FAD	C27H33N9O15P2	784.154	15.2702	C00016	HMDB0001248	No
66	Acetyl coenzyme A	Ac-CoA	C23H38N7O17P3S	808.126	15.6485	C00024	HMDB0001206	Yes
67	3-oxohexanoyl coenzyme A	3-Oxohex-CoA	C27H44N7O18P3S	878.181	15.5	C05269	HMDB0062372	No
