# Supplementary material for: Dynamic Inventory of Intermediate Metabolites of Cyanobacteria in a Diurnal Cycle
Source: iScience. 2020 Oct 20;23(11):101704. doi: 10.1016/j.isci.2020.101704 (PMC7644974; doi:10.1016/j.isci.2020.101704)
Supplement: Table S6. Area Ratios of 67 Targeted Metabolites, Related to Figure 3 [file mmc3.xlsx]

## Sheet: AREA RATIOS
Table S6: The area ratios (12C/13C) for all the metabolites during different phases of a diurnal cycle. The data for continuous light condition is also provided.
Samples	Labels	RuBP	3PGA	G3P	FBP	F6P	SBP	S7P	G6P	6PG	PEP	Ac-CoA	SUCC	S-6-P	SUC	ADPG	UDPG	UDPGluc	UDPX	UDP-GlcNAc	dTDP-rhamnose	GDP-fucose	GDP-mannose	CMP-Neu5Ac	ADP-ribose CP	Asp	Glu	Gln	Ala	N-Acetyl-glu	GABA	Pyroglutamic acid	GSSG	γ-glu-ala	γ-glu-val	γ-glu-ile/leu_1	γ-glu-ile/leu_2	γ-glu-met	γ-glu-phe	γ-glu-trp	γ-glu-tyr	γ-glu-glu	AMP	ADP	ATP	CMP	CDP	UMP	UDP
11801 LDC 25-HR BR1 IS IDA-1	M	0.1862	0.531	0.746	0.3959	0.3502	0.009074	0.4019	0.2359	0.2091	0.621	19.6	1.075	0.03165	0.04327	27.87	11	4.832	7.114	18.97	27.24	21.37	10.07	2.97191	29.47	0.6644	0.3586	0.8611	1.12	0.7338	0.2674	0.3607	319.1	2.75643	4.921	7.855	6.53	10.19	24.07	46.84	1.5	10.13	3.985	2.311	2.579	1.867	0.8802	1.374	1.748
11801 LDC 25-HR BR1 IS IDA-2	M	0.1773	0.512	1.602	0.5995	0.3243	0.0204	0.4214	0.2075	0.2297	0.6855	17.62	1.494	0.001357	0.06095	30.54	10.29	5.392	7.732	19.03	30.72	27.26	11.81	2.98395	46.25	0.653	0.3599	1.126	0.7022	0.7614	0.4431	0.4486	316.1	6.275	4.3	7.646	7.072	12.46	25.03	44.12	1.717	8.596	3.59	2.362	2.588	2.557	1.083	1.567	1.737
11801 LDC 25-HR BR1 IS IDA-3	M	0.1844	0.5302	1.162	0.4068	0.205	0.01004	0.3906	0.2098	0.2549	0.68	19.46	1.074	0.009517	0.04566	42.89	11.06	5.14	8.261	16.49	32.88	33.85	8.227	3.19819	30.73	0.669	0.35	0.9741	0.7824	0.7443	0.2016	0.3699	337.1	3.195	4.603	7.446	6.013	11.05	25.27	50.23	1.631	10.03	3.941	2.296	2.524	2.258	0.8793	1.328	1.682
11801 LDC 25-HR BR2 IS IDA-1	M	0.1076	0.3765	1.97	0.3398	0.2564	0.0146	0.2933	0.1766	0.1536	0.5452	13.88	0.6996	0.02306	0.06289	15.57	7.236	4.906	6.135	21.94	20.57	11.66	6.916	2.99204	47.11	0.4353	0.3007	0.954	1.835	0.6017	0.2546	0.3369	292	8.15	3.86	6.028	5.571	8.036	21.44	34.46	1.65	6.116	2.731	1.498	1.647	1.462	0.5577	1.276	1.181
11801 LDC 25-HR BR2 IS IDA-2	M	0.1091	0.3779	1.315	0.3992	0.2336	0.01222	0.3063	0.1783	0.1668	0.5643	13.8	1.208	0.0105	0.07485	19.13	9.511	5.075	7.298	31.14	26.45	13.61	11.75	3	34.5	0.6442	0.3063	1.267	1.861	0.5922	0.2464	0.3524	272.7	2.20869	3.683	6.02	5.375	8.271	20.65	27.31	1.647	6.682	2.79	1.547	1.679	1.387	0.58	1.22	1.248
11801 LDC 25-HR BR2 IS IDA-3	M	0.09498	0.3793	0.6931	0.3975	0.209	0.01688	0.3096	0.2004	0.1601	0.579	15.6	0.9337	0.01103	0.07902	20.62	9.761	5.564	6.872	26.17	29.79	18.07	6.671	3.00921	35.19	0.6735	0.3054	0.9909	1.058	0.6066	0.2775	0.3728	296.2	2.106	3.841	6.354	5.607	9.023	25.43	34.3	1.283	6.12	2.809	1.533	1.714	1.248	0.6151	1.187	1.153
11801 LDC 25-HR BR3 IS IDA-1	M	0.1374	0.3583	0.6678	0.4218	0.2109	0.01289	0.2782	0.1961	0.1291	0.5307	9.926	0.9553	0.005951	0.03684	23.08	6.084	3.268	5.694	13.3	24.86	16	6.249	2.76297	27.28	0.3732	0.2589	0.9029	0.1061	0.5196	0.1732	0.2692	269.5	4.614	4.01	6.03	6.22	8.602	24.08	37.67	1.75	7.756	3.134	1.983	1.792	1.474	0.7089	1.104	1.251
11801 LDC 25-HR BR3 IS IDA-2	M	0.1342	0.3844	1.389	0.3936	0.2198	0.01457	0.2341	0.2516	0.1344	0.4457	7.053	1.621	0.02216	0.03005	23.88	10.99	4.645	8.548	21.15	33.86	16.39	9.983	3.15201	37.01	0.6233	0.2544	1.197	0.1924	0.4582	0.2434	0.2891	375.7	2.037	4.013	6.094	6.577	7.687	24.8	45.44	1.846	7.475	3.466	1.771	1.916	1.722	0.6397	1.188	1.296
11801 LDC 25-HR BR3 IS IDA-3	M	0.1281	0.3725	1.675	0.4211	0.1695	0.01319	0.2695	0.1938	0.1177	0.4664	11.9	1.309	0.01109	0.03022	46.26	6.049	3.793	6.701	15.35	27.72	34.32	9.008	3.15113	37.86	0.5436	0.2371	1.574	0.3112	0.4902	0.2434	0.2479	340.3	4.896	4.009	5.921	6.359	7.111	28.09	48.35	2.069	7.048	3.238	1.726	1.857	1.716	0.6532	1.17	1.208
11801 LDC 31-HR BR1 IS IDA-1	MD	1.858	0.9398	2.386	2.523	1.424	0.1383	1.988	1.311	0.66	1.194	13.8	1.259	0.02347	0.06896	6.927	4.738	2.673	3.542	18.76	7.749	5.761	4.05	2.931	7.364	0.9571	0.6398	2.198	3.518	2.088	0.438	0.6023	103.1	1.602	1	0.8258	1.059	1.17	1.889	0.3592	0.1516	4.105	2	1.601	1.59	1.812	0.6629	1.697	1.42
11801 LDC 31-HR BR1 IS IDA-2	MD	1.963	0.9324	2.293	2.287	1.63	0.1428	1.982	1.211	0.7176	1.262	12.2	1.384	0.04601	0.07747	4.747	2.862	2.155	2.506	6.73	4.876	4.052	2.047	3.16289	5.539	1.161	0.6304	1.059	3.315	2.173	0.5307	0.6232	40.62	1.935	1.073	0.78	0.9874	1.264	0.03519	0.3768	0.1003	4.044	2.031	1.584	1.637	1.982	0.5137	1.807	1.45
11801 LDC 31-HR BR1 IS IDA-3	MD	2.044	0.9305	1.412	2.246	1.216	0.1126	1.905	1.365	0.7251	1.174	15.29	1.469	0.06658	0.06464	7.665	3.912	2.541	3.067	14.1	6.336	6.154	2.988	3.25798	7.353	1.158	0.592	1.801	2.217	1.963	0.4708	0.5701	89.61	0.2149	1.138	0.7643	1.045	1.283	1.735	0.4557	0.05967	4.283	1.961	1.646	1.689	1.85	0.4978	1.887	1.536
11801 LDC 31-HR BR2 IS IDA-1	MD	3.115	1.082	1.708	4.083	1.82	0.2125	2.397	1.712	0.4247	1.109	11.28	1.332	0.04081	0.06896	8.219	4.017	2.991	3.266	13.94	7.038	6.589	3.42	3.16549	9.059	1.189	0.6484	0.7983	2.403	2.307	0.4935	0.7019	109.6	0.9384	0.981	0.6432	0.919	1.567	1.913	0.4196	0.07934	4.001	2.195	2.006	2.028	2.095	0.7885	2.206	1.814
11801 LDC 31-HR BR2 IS IDA-2	MD	3.088	1.099	1.391	3.726	1.654	0.2292	2.467	1.71	0.433	1.085	19.3	1.93	0.06606	0.07324	8.217	4.271	2.484	3.25	16.1	8.483	6.777	3.587	3.24404	7.037	1.178	0.5911	1.08	1.83	2.069	0.4179	0.6681	96.01	0.6035	1.034	0.6898	0.9376	1.461	1.67	0.4502	0.08102	4.049	2.215	1.948	2.018	2.045	0.5586	2.204	1.811
11801 LDC 31-HR BR2 IS IDA-3	MD	2.956	1.099	2.087	3.427	2.008	0.2094	2.366	1.637	0.3966	1.13	17.74	1.516	0.07155	0.07323	6.736	4.649	3.138	3.484	19.31	7.201	5.655	3.97	3.25318	8.68	1.257	0.6108	1.394	1.346	2.061	0.5192	0.6587	119.1	0.1768	1.057	0.6571	0.8672	1.672	1.951	0.5115	0.03555	4.071	2.218	1.958	2.057	2.077	0.5654	2.078	1.674
11801 LDC 31-HR BR3 IS IDA-1	MD	2.07	0.8709	1.846	1.784	1.219	0.07148	2	1.24	0.6523	1.262	15.05	1.184	0.06963	0.06788	4.258	4.659	2.531	3.503	23.08	6.953	4.329	3.077	3.4343	7.371	0.7814	0.6292	3.002	0.6759	1.946	0.4616	0.7057	140.5	0.3217	1.048	0.6695	0.9393	1.598	1.802	0.4703	0.1501	3.023	1.943	1.742	1.745	1.415	0.5311	1.341	1.581
11801 LDC 31-HR BR3 IS IDA-2	MD	2.136	0.8722	2.063	1.792	1.507	0.06901	2.223	1.282	0.754	1.342	12.87	1.077	0.07505	0.05821	4.556	3.486	2.419	2.685	13.37	5.842	4.832	2.054	3.24501	6.232	0.9666	0.616	2.089	0.6542	1.969	0.4954	0.6216	89.79	1.27	0.963	0.6844	0.9596	1.725	1.546	0.4333	0.1228	3.217	1.871	1.71	1.733	1.658	0.537	1.368	1.641
11801 LDC 31-HR BR3 IS IDA-3	MD	2.149	0.8995	1.132	1.766	1.372	0.06254	2.211	1.219	0.7386	1.201	15.31	1.354	0.0632	0.06057	5.313	3.588	2.614	2.697	13.29	6.595	5.109	2.09	3.42793	6.616	0.9088	0.6342	1.463	0.8158	1.878	0.4385	0.8718	85.59	2.983	0.9657	0.6505	0.9894	1.79	1.729	0.4715	0.1433	2.85	1.778	1.697	1.756	1.725	0.7502	1.309	1.574
11801 LDC 37-HR BR1 IS IDA-1	E	1.53	0.2802	2.007	0.3187	0.6816	0.009481	1.168	0.5751	0.1825	0.2885	17.03	1.297	0.005618	0.12	7.355	4.033	1.619	2.928	4.246	5.809	6.845	5.778	2.32495	7.531	0.3818	0.4529	2.121	0.7727	0.4837	0.3397	0.4742	125.4	0.6247	0.9548	2.169	0.9436	4.214	3.478	1.345	0.3954	1.842	0.5659	0.7542	0.8955	0.5775	0.494	1.939	1.034
11801 LDC 37-HR BR1 IS IDA-2	E	1.672	0.2907	1.263	0.3357	0.6292	0.0105	1.192	0.5953	0.2137	0.3087	14.38	1.128	0.02742	0.1214	6.811	3.34	1.811	2.601	3.827	7.048	6.446	5.069	2.73616	10.39	0.5857	0.451	2.156	0.6151	0.4998	0.3445	0.4867	122.4	0.5161	0.9256	2.15	0.8654	4.155	3.711	1.5	0.3504	1.856	0.7029	0.8124	0.8705	0.7895	0.467	2.165	1.106
11801 LDC 37-HR BR1 IS IDA-3	E	1.533	0.2855	1.636	0.3571	0.653	0.0124	1.192	0.5686	0.1943	0.2442	19.96	0.9308	0.01094	0.1292	6.322	3.565	1.471	2.507	3.611	4.935	5.273	3.944	2.63036	8.088	0.575	0.4609	2.141	0.7209	0.4635	0.3347	0.4391	155	0.06664	0.9224	1.99	0.9102	3.902	3.66	1.293	0.3885	1.855	0.5553	0.8203	0.8611	0.6285	0.4873	2.177	1.163
11801 LDC 37-HR BR2 IS IDA-1	E	2.572	0.259	1.445	0.3951	1.381	0.03644	1.509	0.7837	0.09747	0.1471	9.488	1.091	0.03661	0.1146	6.596	4.05	2.976	3.067	3.888	8.448	6.59	3.906	1.8423	9.501	0.4384	0.5633	2.291	0.5861	0.734	0.4399	0.6136	180.8	0.5934	1.037	1.562	0.8415	3.624	3.724	1.093	0.4555	1.935	0.627	1.396	1.087	0.6197	0.6157	2.092	1.312
11801 LDC 37-HR BR2 IS IDA-2	E	2.769	0.2694	1.613	0.3904	0.8511	0.02069	1.56	0.7433	0.1086	0.1199	17.07	0.9519	0.0208	0.1145	10.63	4.643	2.194	3.12	4.001	9.56	9.485	4.868	2.82063	10.01	0.6424	0.5641	1.853	0.4198	0.7017	0.4403	0.5742	213.4	0.5637	1.005	1.641	0.7813	3.387	4.248	1.772	0.3985	2.408	0.6508	0.9872	1.059	0.4997	0.5346	1.781	1.359
11801 LDC 37-HR BR2 IS IDA-3	E	2.583	0.2563	1.12	0.4936	0.8774	0.01597	1.498	0.7757	0.1072	0.1172	11.58	1.534	0.01071	0.1268	6.834	4.329	2.519	2.76	4.091	6.651	6.688	5.619	2.68467	9.6	0.6737	0.5757	1.908	0.6691	0.6893	0.4267	0.5871	177.7	0.6382	1.041	1.582	0.7914	3.808	3.699	1.617	0.4338	2.443	0.676	0.9682	1.03	0.6404	0.561	1.829	1.287
11801 LDC 37-HR BR3 IS IDA-1	E	1.988	0.2281	1.156	0.4873	0.8187	0.0179	1.229	0.7056	0.209	0.1432	7.614	1.101	0.04089	0.2224	5.412	4.06	1.477	3.016	3.239	6.033	5.891	4.963	2.60161	9.036	0.4067	0.6219	1.71	0.7718	0.6392	0.4646	0.6839	151.6	0.7547	1.318	3.027	0.6753	4.284	4.726	2.153	0.4522	1.507	0.859	1.181	1.271	0.7597	0.762	2.217	2.038
11801 LDC 37-HR BR3 IS IDA-2	E	2.169	0.2302	1.431	0.4958	0.7655	0.01646	1.31	0.6772	0.227	0.1213	25.05	1.273	0.0203	0.2234	6.82	4.221	1.75	2.87	3.343	8.995	6.841	4.125	2.56529	11.38	0.6292	0.6307	1.734	1.06	0.6059	0.4902	0.6218	139.2	0.8373	1.302	3.102	0.5946	4.697	4.609	1.922	0.4287	1.496	0.9789	1.203	1.219	0.7638	0.8143	2.285	1.925
11801 LDC 37-HR BR3 IS IDA-3	E	2.042	0.2313	1.311	0.6702	0.7662	0.01916	1.24	0.6937	0.2184	0.1522	14.06	1.492	0.03011	0.225	9.599	5.45	2.016	3.271	4.258	9.509	11.3	5.605	2.63176	13.34	0.6515	0.616	1.728	0.8761	0.6916	0.4581	0.6262	184.2	0.6775	1.359	3.055	0.6296	4.559	4.23	2.181	0.4679	1.497	0.9316	1.212	1.277	0.8203	0.7641	2.601	2.043
11801 LDC 43-HR BR1 IS IDA-1	MN	0.1532	0.3019	1.568	0.288	0.06165	0.01432	0.2379	0.07353	0.06139	0.3956	12.21	1.664	0.0139	0.126	5.336	2.037	0.5906	2.702	1.251	3.679	4.04	2.385	2.34399	8.942	0.5244	0.6899	0.8668	2.348	0.4967	0.5357	0.6602	89.06	2.44	1.995	5.481	1.543	8.127	6.959	9.813	1.504	7.445	1.85	1.311	1.371	2.033	0.9285	2.89	2.529
11801 LDC 43-HR BR1 IS IDA-2	MN	0.1463	0.3284	1.441	0.2463	0.1349	0.001717	0.2695	0.1635	0.05506	0.377	10.19	1.307	0.01657	0.1363	6.78	2.457	0.6423	2.971	1.772	4.438	5.962	3.303	2.24344	8.301	0.7894	0.6737	0.8702	1.274	0.4662	0.5185	0.6847	86.45	3.654	2.214	5.509	1.705	7.923	7.095	9.419	1.706	7.731	1.999	1.362	1.408	1.945	0.8809	2.259	2.406
11801 LDC 43-HR BR1 IS IDA-3	MN	0.08556	0.3312	1.238	0.1918	0.2315	0.008271	0.2264	0.05782	0.06763	0.3622	13.66	1.038	0.006526	0.136	7.401	1.922	0.6427	2.631	1.235	4.679	5.354	2.636	2.76043	8.757	0.72	0.6663	0.8105	1.37	0.4528	0.5046	0.6632	90.37	2.991	2.125	5.302	1.761	8.237	7.046	9.919	1.816	7.094	1.813	1.355	1.378	1.959	0.8123	2.046	2.588
11801 LDC 43-HR BR2 IS IDA-1	MN	0.1011	0.2883	1.633	0.2346	0.1408	0.009043	0.4142	0.1644	0.07502	0.3132	6.954	1.506	0.002632	0.2182	6.559	2.309	0.6971	2.554	1.048	3.919	4.048	2.534	2.68203	8.702	0.2555	0.683	1.027	1.272	0.3513	0.5256	0.6931	104	5.412	2.216	5.63	1.38	9.339	7.495	13.06	0.7978	5.666	2.195	1.408	1.398	2.322	0.9392	2.966	3.314
11801 LDC 43-HR BR2 IS IDA-2	MN	0.1135	0.2986	1.238	0.2783	0.2575	0.0008787	0.4051	0.1315	0.07053	0.3463	10.26	1.448	0.01655	0.2071	5.805	3.046	0.6673	3.106	1.865	3.864	4.073	3.393	2.73356	9.167	0.4133	0.6757	0.9896	1.206	0.3807	0.4806	0.7144	103.8	2.833	2.092	6.044	1.539	8.869	7.805	12.74	0.861	5.272	2.253	1.396	1.449	1.944	0.8282	2.866	3.266
11801 LDC 43-HR BR2 IS IDA-3	MN	0.1583	0.2932	1.615	0.2687	0.05948	0.0001953	0.3621	0.1923	0.1284	0.3545	9.308	1.712	0.001226	0.2125	4.882	2.533	0.596	2.634	1.175	3.32	3.299	2.667	2.87626	7.124	0.4425	0.6552	0.8513	0.7039	0.2797	0.493	0.6792	75.94	3.022	1.983	5.73	1.508	8.415	7.937	11.91	0.8141	5.104	2.205	1.415	1.401	1.962	0.9377	2.826	3.149
11801 LDC 43-HR BR3 IS IDA-1	MN	0.1605	0.3141	1.337	0.271	0.4204	0.002005	0.3536	0.1342	0.06731	0.3285	11.43	0.8206	0.007838	0.1102	6.481	2.598	0.7043	2.934	1.543	3.77	5.031	3.116	2.40143	9.82	0.2684	0.6257	0.739	1.345	0.4825	0.4768	0.6947	72.36	3.451	2.064	6.198	1.904	8.398	7.888	12.39	2.129	5.252	1.362	1.843	1.954	1.031	1.107	1.716	3.71
11801 LDC 43-HR BR3 IS IDA-2	MN	0.09661	0.3215	1.392	0.3069	0.1916	0.005077	0.3426	0.2245	0.07977	0.3435	11.67	0.9995	0.005	0.1074	7.219	2.395	0.7552	2.755	1.368	4.525	5.44	2.482	2.55886	11.1	0.4458	0.6168	1.009	0.6145	0.4558	0.4521	0.6354	85.9	3.047	1.93	5.772	1.912	9.444	7.699	12.43	2.04	5.365	1.453	1.879	1.904	1.148	1.201	1.734	3.67
11801 LDC 43-HR BR3 IS IDA-3	MN	0.1377	0.3159	1.408	0.33	0.3742	0.006326	0.3236	0.1472	0.08433	0.3297	7.54	1.28	0.005473	0.1032	6.126	2.267	0.9273	2.757	1.254	3.773	4.47	3.03	2.5493	11.49	0.4953	0.594	0.8422	0.8581	0.4431	0.4692	0.613	85.65	2.936	1.99	5.939	1.858	8.736	7.722	12.63	2.162	5.691	1.401	1.882	1.951	1.116	1.15	1.731	3.648
11801 600uE CLDC BR1 IS IDA-1	CL	3.209	1.327	1.835	11.72	0.7676	0.7692	0.7496	0.5881	0.5381	1.159	15.72	1.994	0.2397	0.3686	8.62	2.691	2.791	2.159	12.9	6.143	6.593	4.045	2.69317	7.921	0.9461	0.7985	5.127	3.015	1.358	0.5769	0.8357	104.1	1.677	1.292	1.107	0.6921	1.877	1.558	0.4149	0.093	1.092	2.363	1.411	1.466	5.981	0.4742	3.306	1.079
11801 600uE CLDC BR1 IS IDA-2	CL	2.967	1.33	2.33	10.9	0.774	0.748	0.7775	0.5826	0.5206	1.149	12.11	2.384	0.2545	0.3627	7.735	2.513	2.628	2.072	11.22	7.617	6.599	3.116	2.84199	5.224	1.19	0.8384	4.496	4.214	1.468	0.568	0.8052	98.07	1.234	1.207	1.075	0.676	2.021	1.61	0.3725	0.0918	0.998	2.502	1.415	1.463	5.353	0.458	3.198	1.102
11801 600uE CLDC BR1 IS IDA-3	CL	3.168	1.309	2.335	11.78	0.7638	0.7873	0.7397	0.555	0.5709	1.114	12.71	2.451	0.257	0.3796	8.596	3.278	3.347	2.437	16.92	7.518	6.816	4.301	2.75385	7.211	1.126	0.8119	4.612	2.528	1.36	0.5678	0.7721	160.7	1.804	1.223	0.9514	0.6652	1.89	1.875	0.3441	0.07499	1.042	2.675	1.389	1.506	5.71	0.4995	3.44	0.9845
11801 600uE CLDC BR2 IS IDA-1	CL	3.342	1.234	2.203	5.002	1.277	0.2833	1.824	0.8301	0.8226	1.216	10.06	1.695	0.2405	0.2442	0.08976	2.918	2.385	2.273	13.1	6.808	6.088	3.667	2.76305	6.188	0.7978	0.9012	0.8173	1.137	1.398	0.6756	1.013	132.3	1.75	1.21	0.9863	0.7651	2.045	2.273	0.6969	0.1084	1.142	2.691	1.528	1.611	5.196	0.6927	3.253	1.341
11801 600uE CLDC BR2 IS IDA-2	CL	3.44	1.236	1.88	5.015	1.277	0.2954	1.837	0.8151	0.8171	1.249	10.7	2.036	0.2299	0.2432	12.32	2.654	2.604	2.298	10.99	6.755	6.383	3.215	2.85405	6.949	1.1	0.9196	0.6557	1.286	1.52	0.6355	0.8813	124.1	1.546	1.24	1.01	0.7754	1.804	2.301	0.5623	0.1044	1.175	2.431	1.513	1.651	4.935	0.4918	3.256	1.296
11801 600uE CLDC BR2 IS IDA-3	CL	3.483	1.268	2.105	4.303	1.205	0.286	1.842	0.849	0.8563	1.3	11.31	2.152	0.2276	0.2532	10.36	2.718	2.695	2.199	11.44	6.805	5.555	3.498	2.72533	7.939	1.033	0.8991	0.7214	1.313	1.449	0.6662	0.9381	107	1.513	1.227	0.925	0.7241	2.157	2.068	0.5376	0.09324	1.098	2.593	1.515	1.573	5.518	0.4869	3.488	1.311
11801 600uE CLDC BR3 IS IDA-1	CL	3.245	1.103	4.434	7.481	1.544	0.548	2.036	1.149	0.8994	0.6961	10.39	2.508	0.1929	0.3158	11.81	2.963	2.862	1.998	23.12	5.893	5.893	4.632	2.90595	6.283	0.6986	0.9077	0.9423	2.575	1.404	0.6568	0.9905	162.5	1.458	0.981	0.553	0.8657	1.829	1.845	0.4227	0.0609	1.599	3.138	1.653	1.741	6.928	0.5944	5.111	1.367
11801 600uE CLDC BR3 IS IDA-2	CL	3.211	1.147	4.497	7.454	1.377	0.6095	1.917	1.145	0.8902	0.7246	7.778	2.78	0.2048	0.3277	11.58	2.828	2.454	2.008	19.85	6.376	5.669	3.999	2.92719	5.316	0.9191	0.9163	0.9658	2.769	1.395	0.6675	0.8619	150.5	1.819	1.058	0.6158	0.8915	1.565	1.971	0.4242	0.06087	1.276	3.332	1.624	1.653	5.979	0.5637	5.222	1.322
11801 600uE CLDC BR3 IS IDA-3	CL	3.068	1.109	3.946	7.656	1.451	0.6049	2.087	1.146	0.9893	0.7355	9.179	3.175	0.1986	0.3227	12.59	3.1	2.42	2.007	24.14	6.318	11.76	4.571	2.95009	6.131	0.8671	0.9064	0.9623	3.509	1.481	0.6739	0.8973	133	2.046	1.051	0.5568	0.907	1.694	2.082	0.4825	0.07587	1.461	3.387	1.607	1.639	6.338	0.4181	5.065	1.282
[truncated: 20 more columns]
