# Supplementary material for: Dynamic Inventory of Intermediate Metabolites of Cyanobacteria in a Diurnal Cycle
Source: iScience. 2020 Oct 20;23(11):101704. doi: 10.1016/j.isci.2020.101704 (PMC7644974; doi:10.1016/j.isci.2020.101704)
Supplement: Table S7. Area Ratios of 41 Unannotated m/z Features, Related to Figure 4 [file mmc4.xlsx]

## Sheet: AREA RATIOS
Table S7: The area ratios (12C/13C) for the 41 statistically significant (p-value<0.05, foldchange>1.5 and CV<0.3) unannotated m/z feature during different phases of a diurnal cycle. The data for continuous light condition is also provided.
Samples	Labels	263.16__17.8	267.09__10.41	276.98__14.13	282.96__14.75	290.97__14.78	292.11__9.181	306.58__12.62	338.07__12.59	342.11__1.45	372.98__14.7	380.01__15.08	386.03__13.43	392.96__14.69	428.13__15.5	428.63__15.6	429.02__15.1	444.02__13.6	465.98__15.1	480.98__15.28	484.96__15.22	494.36__12.2	527.98__15.29	535.08__15.5	535.6__15.55	540.05__10.03	554.12__12.67	562.1__14.3	569.07__14.2	578.96__14.67	603.01__13.24	629.01__15.12	633.12__12.6	635.14__12.6	649.09__12.6	662.1__10.18	662.1__10.3	809.14__15.7	817.32__17.9	845.33__15.8	845.39__12.58	853.05__14.9
X11801_LDC_25.HR_BR1_IS_IDA.1	M	0.203	1.026	0.094	0.55	2.34	3.01	0.766	1.465	0.671	15.976	1.057	0.716	0.174	3.742	2.692	0.012	2.872	1.072	1.142	0.357	11.212	1.945	5.267	1.446	2.977	5.807	11.485	2.727	0.437	1.027	6.714	3.463	0.948	3.926	3.891	4.683	1.053	2.772	3.424	1.184	5.448
X11801_LDC_25.HR_BR1_IS_IDA.2	M	0.276	0.076	0.087	0.558	3.287	0.809	0.639	1.312	0.822	14.085	1.206	0.823	0.118	3.735	2.519	0.012	2.297	0.776	1.135	0.214	10.258	1.792	6.942	1.424	1.591	5.726	9.918	1.427	1.004	0.814	7.576	3.53	0.72	3.148	1.989	4.503	1.004	3.156	3.801	1.111	5.759
X11801_LDC_25.HR_BR1_IS_IDA.3	M	0.196	1.756	0.099	0.597	2.685	3.752	0.424	0.879	0.188	15.811	1.074	0.786	0.137	3.728	2.17	0.016	2.826	1.159	0.838	0.212	11.594	1.936	4.689	2.03	2.317	4.991	11.858	1.821	0.51	1.268	6.668	3.086	0.734	3.169	1.931	4.51	1.03	2.221	3.246	1.137	4.635
X11801_LDC_25.HR_BR2_IS_IDA.1	M	0.393	2.528	0.13	0.351	2.172	3.301	0.681	1.819	0.9	12.608	0.595	0.977	0.117	2.919	1.779	0.011	2.084	0.758	0.656	0.185	6.752	1.283	4.603	1.279	1.379	4.04	12.76	1.61	0.208	0.751	3.695	4.181	0.631	5.379	1.668	3.776	0.545	1.332	2.713	1.208	2.201
X11801_LDC_25.HR_BR2_IS_IDA.2	M	0.344	1.766	0.142	0.378	2.744	4.892	0.478	1.805	0.745	22.402	0.472	0.842	0.139	2.012	1.588	0.011	1.992	0.678	0.617	0.168	10.886	1.19	2.982	1.312	1.736	5.886	14.631	1.675	0.342	0.701	4.196	3.323	0.706	2.929	2.161	4.431	0.892	1.142	2.173	0.796	3.101
X11801_LDC_25.HR_BR2_IS_IDA.3	M	0.399	2.107	0.132	0.367	1.984	4.524	0.551	1.466	0.817	14.832	0.705	0.903	0.127	1.856	2.106	0.01	2.338	0.834	0.807	0.23	7.558	1.464	4.208	1.377	1.464	4.126	12.33	1.714	0.396	1.166	3.537	2.702	0.791	2.392	1.456	3.939	0.678	1.119	3.286	0.866	2.786
X11801_LDC_25.HR_BR3_IS_IDA.1	M	0.179	1.149	0.074	0.419	1.71	4.864	1.328	1.215	0.937	19.842	0.624	0.611	0.157	2.348	1.667	0.011	2.56	0.903	0.886	0.236	9.417	1.445	4.078	1.643	1.811	3.922	14.407	2.323	0.434	0.61	3.572	2.382	0.646	3.18	1.202	2.533	0.457	2.217	1.453	0.912	3.596
X11801_LDC_25.HR_BR3_IS_IDA.2	M	0.165	1.392	0.084	0.399	1.445	5.684	0.583	0.862	0.646	12.223	0.749	0.667	0.081	3.025	2.179	0.011	2.752	0.898	0.871	0.165	8.429	1.727	5.837	1.726	1.069	3.734	12.455	1.627	0.326	0.754	3.78	2.883	0.606	3.115	1.181	3.104	0.406	2.1	1.116	0.835	3.377
X11801_LDC_25.HR_BR3_IS_IDA.3	M	0.192	1.469	0.076	0.37	1.467	2.849	0.601	1.333	0.921	17.497	0.53	0.716	0.119	2.8	1.672	0.014	1.988	0.957	0.859	0.183	7.14	1.251	4.982	1.161	0.74	3.68	13.673	1.478	0.322	0.859	3.482	1.977	0.451	3.511	1.126	2.901	0.342	1.667	1.283	0.896	3.832
X11801_LDC_31.HR_BR1_IS_IDA.1	MD	0.369	0.669	5.601	0.878	1.903	3.216	0.742	2.438	0.779	20.033	0.902	1.617	0.354	3.208	1.831	0.023	1.778	1.565	0.927	0.213	1.292	1.564	5.086	2.075	2.186	2.017	8.698	1.881	0.929	1.419	1.295	4.333	0.703	5.741	1.73	3.833	0.597	4.309	2.729	1.257	4.048
X11801_LDC_31.HR_BR1_IS_IDA.2	MD	0.3	0.689	5.438	0.924	2.168	4.202	0.78	1.936	1.398	9.839	2.027	1.862	0.41	2.616	1.659	0.023	2.009	1.37	1.074	0.247	1.718	1.351	6.183	2.043	1.937	2.116	13.082	1.873	1.543	2.007	1.541	3.684	0.672	8.007	1.402	3.09	0.781	3.11	2.384	1.638	4.951
X11801_LDC_31.HR_BR1_IS_IDA.3	MD	0.299	0.546	5.543	0.904	1.596	3.691	0.892	1.597	1.038	13.263	1.533	1.502	0.474	1.951	2.006	0.03	1.78	1.608	1.013	0.196	1.156	1.375	5.94	1.597	1.842	2.044	10.812	2.279	1.205	1.236	1.364	3.759	0.756	3.434	1.526	3.25	0.862	4.321	2.315	1.241	4.726
X11801_LDC_31.HR_BR2_IS_IDA.1	MD	0.25	0.604	4.6	1.073	2.481	3.152	0.758	1.815	1.63	10.262	2.845	1.749	0.444	3.101	2.31	0.029	1.881	1.604	2.187	0.53	1.022	1.635	7.646	2.457	1.703	2.47	10.917	2.573	1.935	1.884	1.723	6.51	0.803	3.748	1.878	4.905	0.965	5.821	3.055	1.036	5.821
X11801_LDC_31.HR_BR2_IS_IDA.2	MD	0.351	1.383	4.627	0.992	2.652	4.724	0.956	1.655	1.094	12.731	1.596	2.097	0.474	3.487	2.242	0.02	1.787	2.005	1.469	0.284	1.12	1.622	9.079	2.744	2.153	2.38	7.279	3.251	1.299	1.938	1.754	4.635	0.952	4.704	1.508	4.795	0.918	5.686	2.443	1.258	5.272
X11801_LDC_31.HR_BR2_IS_IDA.3	MD	0.31	0.751	4.986	1.03	2.518	2.268	1.121	2.04	0.95	12.05	2.323	1.664	0.424	3.756	2.269	0.038	2.087	1.739	0.983	0.234	1.329	1.505	6.811	2.202	2.42	2.065	6.287	2.338	2.247	1.194	1.705	4.509	0.89	5.88	1.924	3.775	1.019	5.958	2.006	1.184	3.41
X11801_LDC_31.HR_BR3_IS_IDA.1	MD	0.239	0.802	3.378	0.876	2.481	1.59	1.231	2.008	1.579	9.13	2.078	1.424	0.315	3.263	2.366	0.022	1.714	1.549	0.662	0.156	0.957	1.792	5.981	1.777	1.899	2.003	6.901	1.514	1.042	1.951	1.91	5.596	0.751	4.681	1.595	4.115	1.058	4.403	2.036	1.334	3.749
X11801_LDC_31.HR_BR3_IS_IDA.2	MD	0.284	1.235	3.585	0.908	2.573	2.404	0.879	1.899	1.215	7.95	1.954	1.822	0.282	3.094	2.744	0.026	1.556	2.16	1.286	0.285	1.329	1.531	4.757	1.936	2.889	2.497	6.507	2.522	0.851	1.425	1.567	3.691	0.9	4.907	1.621	4.748	0.905	4.169	2.896	1.161	3.802
X11801_LDC_31.HR_BR3_IS_IDA.3	MD	0.316	0.374	3.799	0.907	2.894	2.83	0.64	1.507	0.635	8.705	1.916	1.357	0.333	2.66	1.799	0.009	1.771	1.722	1.116	0.22	0.989	1.56	5.228	1.924	2.416	2.901	6.434	1.99	1.19	1.292	1.573	3.609	0.827	4.684	3.001	5.839	0.827	5.05	2.18	0.578	4.276
X11801_LDC_37.HR_BR1_IS_IDA.1	E	0.327	0.655	0.488	0.326	11.338	4.881	0.558	1.517	0.776	9.671	1.325	0.667	0.158	0.822	0.654	0.006	0.674	0.789	0.645	0.17	3.075	0.848	3.715	1.03	0.919	2.846	25.102	1.553	0.21	1.325	2.096	2.882	0.535	2.459	1.059	2.958	0.602	0.88	4.863	0.749	1.551
X11801_LDC_37.HR_BR1_IS_IDA.2	E	0.432	0.562	0.51	0.291	10.871	4.409	0.689	2.019	0.735	7.662	1.454	0.728	0.101	0.599	0.899	0.012	0.56	0.746	0.612	0.143	2.704	0.859	2.486	1.096	1.413	2.205	30.184	1.364	0.267	1.364	2.097	2.292	0.553	2.856	1.083	3.054	0.476	0.653	4.897	0.875	1.185
X11801_LDC_37.HR_BR1_IS_IDA.3	E	0.296	0.675	0.467	0.266	11.529	5.079	0.399	1.125	0.895	7.816	0.993	0.663	0.105	0.601	0.465	0.006	0.735	0.59	0.639	0.179	3.249	0.824	3.947	1.231	1.79	2.549	30.684	1.099	0.327	1.275	1.841	2.137	0.489	3.207	1.036	3.043	0.414	0.608	4.258	0.732	1.253
X11801_LDC_37.HR_BR2_IS_IDA.1	E	0.345	0.771	0.368	0.312	7.445	3.734	0.748	0.862	0.895	5.146	1.352	1.136	0.142	0.891	0.767	0.023	0.823	0.926	0.698	0.272	2.666	0.964	4.062	1.359	1.099	2.798	12.097	1.293	0.266	1.191	2.083	3.614	0.38	3.67	0.901	2.523	0.569	0.636	3.021	1.137	1.362
X11801_LDC_37.HR_BR2_IS_IDA.2	E	0.233	0.613	0.362	0.301	11.579	6.463	0.629	1.25	0.86	14.77	0.678	1.043	0.111	0.597	0.495	0.008	0.784	0.594	0.888	0.18	3.039	0.919	3.663	1.254	1.106	2.524	17.673	1.767	0.249	1.999	2.217	3.212	0.687	3.801	1.457	3.006	0.484	1.161	4.908	1.052	1.317
X11801_LDC_37.HR_BR2_IS_IDA.3	E	0.248	0.693	0.36	0.284	10.005	6.295	0.873	1.531	0.61	7.334	1.144	0.988	0.11	0.838	0.494	0.01	0.717	0.919	0.596	0.145	2.562	1.003	3.01	1.394	0.883	2.943	16.693	1.83	0.244	1.192	2.278	3.768	0.637	3.456	1.142	4.817	0.64	0.885	5.665	0.899	2.078
X11801_LDC_37.HR_BR3_IS_IDA.1	E	0.297	0.826	0.219	0.289	11.562	6.819	1.198	1.367	1.069	8.03	0.815	0.927	0.059	0.725	0.611	0.012	0.989	1.119	0.719	0.301	4.15	1.069	3.425	1.278	1.015	3.496	16.932	2.762	0.172	2.118	2.021	2.662	0.68	3.387	1.175	3.318	0.649	0.926	5.396	1.004	2.757
X11801_LDC_37.HR_BR3_IS_IDA.2	E	0.339	0.97	0.254	0.275	17.068	3.534	0.704	1.171	0.965	12.196	0.637	0.818	0.052	0.849	0.547	0.011	1.103	0.747	0.732	0.307	4.301	1.074	3.416	1.402	1.613	3.254	19.465	1.004	0.258	1.529	1.965	3.574	0.704	2.949	1.036	2.715	0.659	1.001	5.46	0.94	2.293
X11801_LDC_37.HR_BR3_IS_IDA.3	E	0.328	0.792	0.279	0.246	11.965	4.234	0.547	1.292	1.501	9.292	0.819	1.002	0.036	0.865	0.397	0.012	1	0.974	0.884	0.232	4.816	1.338	3.979	0.962	1.274	3.261	13.421	1.383	0.221	1.61	1.838	3.127	0.727	3.223	1.055	2.66	0.668	0.734	6.641	1.129	1.97
X11801_LDC_43.HR_BR1_IS_IDA.1	MN	0.224	0.934	0.117	0.335	4.715	5.931	0.413	1.176	0.769	13.082	0.641	1.112	0.065	2.23	0.831	0.012	1.842	1.116	1.499	0.514	6.036	1.066	3.093	1.014	1.48	17.556	14.439	1.385	0.374	1.032	4.412	2.711	0.552	2.161	0.719	1.922	0.601	1.538	2.279	0.838	2.761
X11801_LDC_43.HR_BR1_IS_IDA.2	MN	0.238	0.824	0.102	0.397	5.95	4.995	0.536	1.251	0.727	11.683	0.819	1.232	0.101	1.763	1.496	0.017	1.651	0.826	0.992	0.318	9.707	1.21	4.092	1.018	1.007	19.766	13.022	2.121	0.198	0.935	3.861	2.855	0.526	2.996	0.819	1.808	0.578	1.3	2.326	0.759	2.66
X11801_LDC_43.HR_BR1_IS_IDA.3	MN	0.133	1.138	0.116	0.361	6.931	7.978	0.646	1.287	0.619	16.614	0.614	1.143	0.07	1.995	2.866	0.012	1.562	1.056	1.178	0.391	7.972	1.205	3.282	1.01	1.081	19.962	26.011	1.031	0.343	1.014	4.416	1.778	0.487	2.524	0.862	2.698	0.675	1.777	2.216	0.585	3.104
X11801_LDC_43.HR_BR2_IS_IDA.1	MN	0.138	1.485	0.119	0.347	5.151	5.151	0.634	1.13	0.825	22.676	0.412	0.928	0.076	2.115	1.395	0.011	1.961	1.197	0.896	0.442	7.536	1.366	4.786	1.194	1.045	17.345	22.238	1.027	0.251	2.137	4.373	2.675	0.585	2.463	0.888	2.245	0.663	1.121	1.374	0.816	2.24
X11801_LDC_43.HR_BR2_IS_IDA.2	MN	0.161	1.222	0.12	0.356	5.191	5.033	0.625	1.197	1.146	11.962	0.73	1.1	0.05	2.565	2.903	0.009	1.769	0.876	1	0.541	7.834	1.29	3.304	1.349	0.734	18.429	21.033	0.962	0.208	0.67	4.76	3.051	0.589	3.079	0.885	2.297	0.699	1.839	2.792	0.801	2.66
X11801_LDC_43.HR_BR2_IS_IDA.3	MN	0.203	1.028	0.131	0.319	9.404	3.924	0.688	1.101	1.127	14.291	0.646	1.073	0.053	2.175	1.91	0.015	1.94	0.877	0.865	0.375	9.18	1.733	4.204	1.587	0.732	20.116	15.489	1.01	0.3	1.613	4.214	2.817	0.65	2.53	0.775	1.845	0.547	1.148	2.346	0.896	2.404
X11801_LDC_43.HR_BR3_IS_IDA.1	MN	0.131	1.063	0.163	0.348	7.792	9.698	0.683	1.317	0.996	14.548	0.576	1.142	0.066	2.139	1.922	0.018	1.325	1.208	1.304	0.417	9.946	1.556	4.773	1.427	0.936	17.13	20.467	1.085	0.191	1.314	5.78	2.865	0.55	2.823	1.255	3.011	0.757	1.651	2.846	0.668	4.221
X11801_LDC_43.HR_BR3_IS_IDA.2	MN	0.188	1.19	0.164	0.349	7.653	8.628	0.817	1.144	0.489	13.022	0.721	1.007	0.077	2.305	2.351	0.016	1.31	1.091	1.415	0.458	9.191	1.474	4.57	1.411	0.999	19.453	15.854	1.504	0.3	1.078	6.217	3.24	0.456	3.211	0.971	2.862	0.685	1.712	2.832	0.795	4.861
X11801_LDC_43.HR_BR3_IS_IDA.3	MN	0.158	1.202	0.176	0.331	10.817	8.937	0.587	1.257	0.518	15.137	0.697	1.167	0.081	2.715	2.9	0.02	1.365	1.151	1.156	0.407	8.997	1.583	5.876	1.414	1.28	16.038	19.058	1.036	0.32	1.005	5.128	2.824	0.578	2.686	1.335	6.505	0.543	1.54	3.283	0.792	6.315
X11801_600uE_CLDC_BR1_IS_IDA.1	CL	0.265	0.927	1.088	1.157	4.984	6.925	0.786	2.983	1.937	10.263	2.162	1.559	0.797	1.217	1.37	0.023	2.641	0.897	0.653	0.15	1.609	1.356	6.053	2.152	1.737	3.078	13.58	1.513	2.615	1.032	1.797	5.227	0.801	4.691	1.642	3.535	0.396	6.573	1.648	1.037	3.421
X11801_600uE_CLDC_BR1_IS_IDA.2	CL	0.314	0.885	1.049	1.261	3.486	11.011	1.043	3.336	2.643	11.592	2.696	1.488	0.712	2.864	1.284	0.019	2.361	0.797	0.661	0.197	1.789	1.358	4.826	2.189	1.732	3.191	18.677	1.909	3.338	1.207	1.521	4.019	0.94	3.918	1.867	4.409	0.577	3.778	1.738	1.078	3.677
X11801_600uE_CLDC_BR1_IS_IDA.3	CL	0.365	0.945	1.198	1.159	2.515	6.441	0.917	2.608	2.307	11.603	2.625	1.477	0.628	1.758	1.494	0.021	2.041	1.071	0.752	0.119	1.551	1.145	4.603	1.496	1.651	3.051	8.38	2.188	3.114	1.072	1.703	4.276	0.625	3.912	1.741	4.125	0.503	5.148	1.746	0.979	3.094
X11801_600uE_CLDC_BR2_IS_IDA.1	CL	0.249	0.654	1.206	1.153	8.027	6.289	0.966	3.54	0.895	10.598	2.21	1.566	0.653	1.853	1.218	0.023	2.004	1.103	0.684	0.269	1.558	1.421	3.799	1.946	1.636	2.852	10.41	2.191	2.536	1.358	1.458	5.099	0.781	4.374	1.498	3.302	0.638	4.26	1.88	1.121	3.775
X11801_600uE_CLDC_BR2_IS_IDA.2	CL	0.358	0.829	1.22	1.181	7.982	6.88	0.892	2.714	1.642	9.555	2.158	1.49	0.625	1.39	1.561	0.026	2.167	1.077	0.668	0.185	1.899	1.483	5.933	2.011	1.809	2.923	8.201	2.224	3.029	0.972	1.353	4.943	0.815	4.375	1.48	4.255	0.732	3.788	2.117	1.081	3.45
X11801_600uE_CLDC_BR2_IS_IDA.3	CL	0.272	0.999	1.177	1.24	9.097	7.354	1.008	3.132	1.244	10.203	2.577	1.37	0.633	1.72	1.434	0.026	2.478	1.395	0.805	0.174	1.691	1.518	5.729	1.532	1.784	7.271	10.118	2.163	2.286	1.03	1.449	4.142	0.818	3.815	1.33	5.197	0.633	5.839	1.588	1.21	3.776
X11801_600uE_CLDC_BR3_IS_IDA.1	CL	0.314	0.563	0.959	0.995	13.335	8.874	0.825	3.209	1.781	6.403	3.765	2.003	0.783	2.364	1.715	0.023	2.893	1.497	0.819	0.193	0.922	1.477	6.692	2.11	1.632	3.985	7.911	2.428	2.398	1.529	1.039	5.262	1.193	5.913	2.203	4.802	0.341	2.975	1.849	1.06	4.538
X11801_600uE_CLDC_BR3_IS_IDA.2	CL	0.372	0.765	1.007	1.112	10.954	7.694	1.222	2.699	1.768	6.064	3.911	1.767	0.627	1.984	1.868	0.022	2.806	1.343	0.728	0.187	0.947	1.271	6.624	2.533	2.888	4.733	9.685	1.991	2.173	1.288	1.085	4.425	0.9	4.156	2.075	4.829	0.41	3.602	4.251	1.212	4.873
X11801_600uE_CLDC_BR3_IS_IDA.3	CL	0.306	0.735	0.972	1.169	8.564	9.749	1.03	2.818	1.974	5.973	3.633	1.92	0.616	2.084	1.551	0.017	2.985	1.393	0.683	0.178	0.943	1.552	6.963	1.953	2.076	5.751	8.581	2.822	1.893	0.68	1.257	6.25	0.924	5.398	1.923	5.165	0.475	3.824	1.773	1.253	4.985
