# Supplementary material for: Dynamic Inventory of Intermediate Metabolites of Cyanobacteria in a Diurnal Cycle
Source: iScience. 2020 Oct 20;23(11):101704. doi: 10.1016/j.isci.2020.101704 (PMC7644974; doi:10.1016/j.isci.2020.101704)
Supplement: Table S8. Number of C and N Atoms for 41 Unannotated m/z Features, Related to Figure 4 [file mmc5.xlsx]

## Sheet: Sheet1
Table S8: The putative number of carbon (C) and nitrogen (N) atoms present in 41 statistically significant (p-value<0.05, foldchange>1.5 and CV<0.3) unannotated m/z feature during different phases of a diurnal cycle. ND represents "not determined"
	Putative no. of C atoms	Putative no. of N atoms
465.98__15.1	9	ND
386.03__13.43	10	3
429.02__15.1	7	ND
276.98__14.13	5	ND
603.01__13.24	15	ND
809.14__15.7	24	6
480.98__15.28	10	6
428.63__15.6	16	ND
428.13__15.5	17	ND
527.97__15.3	10	5
853.05__14.9	20	12
444.02__13.6	10	5
578.96__14.67	8	ND
392.96__14.69	9	ND
282.96__14.75	3	ND
635.14__12.6	20	ND
535.58__15.58	15	4
535.08__15.5	15	5
817.32__17.9	30	5
633.12__12.6	20	3
380.01__15.08	8	1
306.58__12.62	9	2
342.11__1.45	14	ND
338.07__12.59	10	3
662.1__10.3	20	ND
569.07__14.2	16	ND
540.05__10.03	15	6
845.39__12.58	20	5
649.09__12.6	20	7
662.1__10.18	22	7
263.16__17.8	6	ND
372.98__14.7	7	ND
267.09__10.41	10	2
629.01__15.12	15	4
494.36__12.2	11	ND
554.12__12.67	18	5
484.96__15.22	6	ND
845.33__15.8	35	10
562.1__14.3	11	ND
292.11__9.18	7	1
290.97__14.78	5	ND
